# Supplementary material for: Silver–Titania Nanocomposites for Photothermal Applications
Source: Gels. 2025 Jun 16;11(6):461. doi: 10.3390/gels11060461 (PMC12192153; doi:10.3390/gels11060461)
Supplement: Supplementary file 1 [file gels-11-00461-s001.zip]

Archive with 1 entries (1 files):
- gels-3674727-supplementary.pdf
